# Supplementary material for: In silico recognition of a prognostic signature in basal-like breast cancer patients
Source: PLoS One. 2022 Feb 15;17(2):e0264024. doi: 10.1371/journal.pone.0264024 (PMC8846521; doi:10.1371/journal.pone.0264024)
Supplement: S1 Table — The table is composed of two separated sheets. The first sheet reports the complete list of 108 switch genes found to be specific for basal-like breast cancer subtype. The second sheet reports the complete list of 11 switch gene whose activation was found to be associated with the worst prognosis from the KM survival analysis on the TCGA breast invasive carcinoma patients. (XLSX) [file pone.0264024.s003.xlsx]

## Sheet: 108-switch
Symbols	ID
ART3	419
CD80	941
CHEK1	1111
CHRNA5	1138
FCGR1A	2209
FCN2	2220
FEN1	2237
HMGA1	3159
TLX1	3195
TNFRSF9	3604
KCNJ10	3766
LAG3	3902
STMN1	3925
MCM4	4173
OTX1	5013
SERPINA5	5104
PLAUR	5329
SCN2A	6326
CCL7	6354
TFR2	7036
VGF	7425
LRP8	7804
CHAF1B	8208
CDC7	8317
OASL	8638
KCNK5	8645
ADAM19	8728
GGH	8836
SH2D2A	9047
AIM2	9447
NFE2L3	9603
SMC4	10051
RNASEH2A	10535
NMU	10874
SLC2A6	11182
DDN	23109
BOP1	23246
PRAME	23532
RASD2	23551
SLC7A11	23657
PPP1R14B	26472
LAMP3	27074
SMC1B	27127
GPSM2	29899
PSAT1	29968
ETV7	51513
LSR	51599
GPR84	53831
SLC39A4	55630
CENPN	55839
GSDMC	56169
DSCC1	79075
CHAC1	79094
B3GNT4	79369
ZBED2	79413
TMC5	79838
SYNPO2L	79933
ULBP1	80329
PRR7	80758
SLCO5A1	81796
CDCA7	83879
PRSS27	83886
HORMAD1	84072
GINS4	84296
PSRC1	84722
TUBA1C	84790
HPDL	84842
RELT	84957
RERG	85004
ABCC11	85320
FER1L5	90342
MEX3A	92312
REEP6	92840
LEMD1	93273
SLC26A9	115019
GBP5	115362
TMEM171	134285
A2ML1	144568
NXNL2	158046
XIRP1	165904
APOBEC3A	200315
TIGIT	201633
RCOR2	283248
PRR19	284338
CCDC150	284992
CENPW	387103
MFSD2B	388931
C5orf46	389336
CSAG3	389903
PHGR1	644844
C2CD4D	100191040
CTPS	1503
C11orf82	220042
LOC84740	84740
LOC339674	339674
LOC399815	399815
C6orf115	58527
CXorf61	203413
C10orf79	80217
GPR172A	79581
C6orf129	154467
C9orf100	84904
C12orf48	55010
C6orf155	79940
LOC389033	389033
HRASLS	57110
C18orf56	494514
C2orf48	6241

## Sheet: 11_sel
Symbols	ID
CDCA7	83879
CENPN	55839
DSCC1	79075
GINS4	84296
GSDMC	56169
LRP8	7804
PRAME	23532
RCOR2	283248
SLC7A11	23657
TUBA1C	84790
CTPS	1503
