# Supplementary material for: In silico recognition of a prognostic signature in basal-like breast cancer patients
Source: PLoS One. 2022 Feb 15;17(2):e0264024. doi: 10.1371/journal.pone.0264024 (PMC8846521; doi:10.1371/journal.pone.0264024)
Supplement: S2 Table — The table reports the results of the CNVs data analysis for the 11 basal-like prognostic biomarkers. (XLSX) [file pone.0264024.s004.xlsx]

## Sheet: Foglio1
Genes	CNVs Amp (% basal vs %luminal)	pvalue (fisher test)	CNVs Del (% basal vs % luminal)	pvalue (fisher test)
DSCC1	76% vs 48%	3.2e-06	2% vs 2%	>0.05
TUBA1C	5 % vs 10%	> 0.05	40% vs 3%	4.3e-17
LRP8	27% vs 2%	2.3e-11	3% vs 16%	0.0007
CTPS	27% vs 2%	1e-10	2% vs 16%	0.0003
CENPN	18% vs 3%	1.2e-05	20 % vs 71%	4.4e-17
PRAME	12% vs 3%	0.0053	20% vs 40%	0.00042
GINS4	40% vs 33%	> 0.05	18% vs 12%	> 0.05
RCOR2	12% vs 8%	> 0.05	12% vs 14%	> 0.05
CDCA7	14% vs 1%	1.2e-05	9% vs 8%	> 0.05
SLC7A11	10% vs 4%	> 0.05	30% vs 10%	3.2e-05
GSDMC	74% vs 47%	1.2e-05	4% vs 2%	> 0.05
